# Supplementary material for: Citizen science for healthier food environments: a realist-informed process evaluation of the big food map app in Flanders, Belgium
Source: Front Public Health. 2026 Mar 10;14:1742139. doi: 10.3389/fpubh.2026.1742139 (PMC13008956; doi:10.3389/fpubh.2026.1742139)
Supplement: Supplementary file 1 [file Table_1.XLS]

## Sheet: Annex 1 Expanded_Photovoice_Sum
Group	Setting / Food Type	Main Influence	Key Dimensions	Illustrative Insight
Vulnerable adults	Online recipe (healthy)	Negative: barrier due to time, skills, affordability	Attractiveness, Affordability, Availability, Convenience, Literacy	Skepticism about cooking skills & time
Vulnerable adults	Cooking with youth in social food provision (healthy)	Positive: social connection, literacy
Vulnerable adults	Mobile unhealthy food stalls	Negative: unhealthy food highly visible, attractive
Vulnerable adults	Zero-waste shop (healthy)	Neutral/Positive: local sustainable offer	Availability	Example of accessible healthy option at city edge
Vulnerable adults	Oxfam next to Carrefour (mixed)	Positive: fair choice between options	Accommodation, Appropriateness, Acceptability	Proximity of different outlets supports choice, acceptability depends on preferences
Vulnerable adults	Supermarket promotions (meat/salads)	Positive: promos support varied, affordable diets	Attractiveness, Price, Affordability	Healthy promos can replace processed foods
Vulnerable adults	Social restaurant fridge (healthy)	Positive: care and solidarity in food provision	Attractiveness (social), Acceptability	Social context motivates healthy eating
Vulnerable adults	Easter-related foods (unhealthy)	Positive: celebration, acceptable indulgence	Attractiveness, Acceptability	Festive norms encourage acceptance of unhealthy snacks
Vulnerable adults	Supermarket fruit/veg (healthy)	Positive: accessible, cheap, available year-round	Affordability, Accessibility, Appropriateness	Availability & affordability facilitate healthy purchase
Vulnerable adults	Food bank basket (healthy)	Positive: varied healthy food at low cost	Availability, Affordability	Social food provision supports access to healthy diets
Vulnerable adults	Street advertising (healthy vs unhealthy)	Negative: unhealthy ads dominate
Vulnerable adults	Food bank shelves (mixed)	Positive: solidarity, reputation
Vulnerable adults	Happy Meal McDonaldâ€™s (unhealthy)	Mixed: family outing positive
Vulnerable adults	Packed lunch (healthy)	Positive: cheap, independent from outlets	Availability, Convenience, Affordability	Homemade lunch supports affordability and autonomy
Vulnerable adults	1+1 supermarket promo (mixed)	Positive: affordability
Vulnerable adults	Jar with coins (symbol of poverty)	Negative: stress, stigma at checkout	Price, Availability	Financial insecurity strongly affects food access
Vulnerable adults	Banana peel + knife (food aid)	Mixed: shame in needing aid
Vulnerable adults	Youth movement cooking pots (healthy)	Positive: food available in activities
Vulnerable adults	Easter eggs at home (unhealthy)	Positive: linked to joy and family celebrations	Attractiveness	Traditions normalize indulgence
Vulnerable adults	Preparing minced meat (healthy)	Positive: engagement with food
Vulnerable adults	Self-made bread (healthy)	Positive: autonomy	â€”	Self-sufficiency through cooking
Vulnerable adults	Fruit & chocolate on table (mixed)	Positive: enjoyment, inspiration to cook	â€”	Healthy food seen as attractive
Vulnerable adults	Frituur counter (unhealthy)	Positive: late availability
Vulnerable adults	Food pyramid (educational)	Positive: valued as health info
Vulnerable adults	Unhealthy ad (ice cream, chips)	Negative: recalls obesity history
Vulnerable adults	Dominoâ€™s ad (unhealthy)	Negative: hunger trigger
Vulnerable adults	Fruit basket (healthy)	Positive: choice for fruit, vitamins, energy	Education, Acceptability, Affordability	Healthy food seen as vital but costly
Children	Kebab (unhealthy)	Positive: taste, comfort, emotional link	Appropriateness, Availability, Accessibility	Fast food linked to convenience and mood
Children	Frite-mascot ad near school (unhealthy)	Positive: attractive visuals & smells	Attractiveness	Marketing near schools reinforces cravings
Children	Cornflakes promo (mixed)	Positive: pester power via promotions	Attractiveness, Convenience, Availability, Affordability	Packaging & promos drive demand
Children	Candy at checkout (unhealthy)	Positive: temptation while waiting	Attractiveness, Availability, Convenience	Placement increases nagging power
Children	Chocolate packaging (unhealthy)	Positive: new packaging excites children	Attractiveness	Novelty appeals drive demand
Children	Street & online ads (unhealthy)	Positive: trigger hunger	Attractiveness	Advertising stimulates appetite
Children	Vending machine at hobbies (mixed)	Negative: too expensive	Convenience, Availability	Snack access limited by affordability
Children	Broccoli at home (healthy)	Positive: favorite veggie
Children	Carrefour Express (mixed)	Positive: convenience, always open	Accommodation, Availability, Convenience	Express stores valued for proximity & extended hours
Children	McDonaldâ€™s ad (unhealthy)	Mixed: tasty but unhealthy
Children	Fanta ad (unhealthy)	Positive: fun, tasty
Children	Soup vending machine (healthy)	Mixed: some trust issues, skepticism	Accommodation, Literacy, Acceptability	Healthy vending met with distrust
Children	Lunchbox (healthy)	Neutral/positive: parent-prepared, variety	Acceptability	Homemade lunches are acceptable, diverse
Children	Frozen pizza Lidl (unhealthy)	Mixed: liked but not always purchased
Children	Candy & chips (unhealthy)	Positive: delicious, frequent purchase	Accessibility, Attractiveness	Strong attraction and routine buying
Children	Frituur near home (unhealthy)	Positive: tasty, some family traditions	Attractiveness, Acceptability	Tradition influences acceptance of unhealthy food
Children	Ice cream shop (unhealthy)	Positive: tasty, affordable, friendly service	Availability, Appropriateness, Attractiveness, Price, Accommodation, Affordability, Acceptability, Convenience	Multiple factors make ice cream highly attractive
Children	Sushi restaurant (mixed)	Positive: tasty, accessible, family routine	Accessibility, Convenience	Eating out linked to shopping patterns
Children	Supermarkets (mixed)	Choice depends on distance & price
Children	In-store ads & samples (unhealthy)	Positive: enjoyable, attractive packaging	Attractiveness, Accommodation, Appropriateness, Acceptability	Marketing drives interest, sometimes hinders purchase
Children	Donuts & pastries (unhealthy)	Positive: linked to traditions, colors attractive	Attractiveness, Acceptability	Traditions reinforce consumption
Children	Night shop ads (unhealthy)	Negative: unattractive, unsafe associations	Accommodation, Attractiveness, Acceptability	Poor presentation deters children
Children	Cereal bar ads (mixed)	Positive: healthier alternative promoted	Attractiveness, Acceptability, Price, Affordability	Marketing could promote healthier snacks if priced accessibly
Youth	Lunch at Eetwell (healthy)	Positive: valued as affordable healthy option	Price, Acceptability	Healthy fast food can be accepted if affordable
Youth	Mojito on school trip (unhealthy)	Positive: group norms, peer influence	Attractiveness (social)	Peer culture encourages alcohol
Youth	Restaurant with friends (unhealthy)	Positive: social activity	Attractiveness (social)	Eating out linked to friendships
Youth	Kebab with friends (unhealthy)	Positive: tasty, filling, familiar	Attractiveness, Availability, Acceptability	Peer food culture sustains frequent kebab eating
Youth	Fast food street ads (unhealthy)	Negative: ads trigger cravings	Attractiveness, Acceptability	Unhealthy ads noticed more than healthy
Youth	School vending machines (mixed)	Healthy machine cheaper, better placed	Accessibility, Price	Placement & pricing drive healthier choices
Youth	Supermarkets (mixed)	Lidl favored for affordability
Youth	Chips promotion (unhealthy)	Positive: like chips, promos irrelevant	â€”	Promos less influential than taste
Youth	Bottled water (healthy)	Positive: disliked tap water	Appropriateness, Acceptability	Perception of tap water affects hydration choices
Youth	Alpro plant milk (healthy)	Positive: taste-driven acceptance	Attractiveness, Acceptability	Adoption based on taste not ideology
Youth	Energy drinks & soda (unhealthy)	Positive: taste, brand value, convenience	Attractiveness, Accommodation, Affordability, Acceptability	Branding & availability sustain consumption despite high price
Youth	School lunch (mixed)	Mixed: soup free but not liked
