# Supplementary material for: Citizen science for healthier food environments: a realist-informed process evaluation of the big food map app in Flanders, Belgium
Source: Front Public Health. 2026 Mar 10;14:1742139. doi: 10.3389/fpubh.2026.1742139 (PMC13008956; doi:10.3389/fpubh.2026.1742139)
Supplement: Supplementary file 2 [file Table_2.XLSX]

## Sheet: weekly questions
Weekly Tasks
Topic	Week	Question type	Title of the question	Why we ask this?	Scale label 1	Scale label 2	Options
Satisfaction with the food environment	Week 1	Photo	Take a photo of something you are not satisfied with in your food environment. I think I can contribute to changing this.	Your food environment partly determines how easy it is to choose healthy or unhealthy food. Is healthy food accessible and affordable?	Strongly disagree	Strongly agree	/
Satisfaction with the food environment	Week 1	Open question	Why or why not?		/	/	/
Satisfaction with the food environment	Week 1	Slider	When I walk down the street in my neighbourhood, I crave unhealthy food.		Strongly disagree	Strongly agree	/
Satisfaction with the food environment	Week 1	Slider	In my neighbourhood, unhealthy food is cheaper than healthy food.		Strongly disagree	Strongly agree	/
Eating habits	Week 2	Single choice	How often do you eat fast food?	We want insight into what people eat and how that is influenced by the food environment.	/	/	1 or more times per day, 4 to 6 times per week, 1 to 3 times per week, Less than once a week, Never
Eating habits	Week 2	Single choice	Describe your eating habits. How often do you drink sugary drinks?		/	/	1 or more times per day, 4 to 6 times per week, 1 to 3 times per week, Less than once a week, Never
Eating habits	Week 2	Single choice	How often do you eat fresh vegetables and fruit?		/	/	1 or more times per day, 4 to 6 times per week, 1 to 3 times per week, Less than once a week, Never
Social norms	Week 3	Slider	Social norms around eating habits. People my age often eat fast food.	How do you experience the eating habits of your peers?	Strongly disagree	Strongly agree	/
Social norms	Week 3	Slider	People my age often drink sugary drinks.		Strongly disagree	Strongly agree	/
Social norms	Week 3	Slider	People my age often eat fresh vegetables and fruit.		Strongly disagree	Strongly agree	/
Short supply chain week	Week 4	Photo	Explore a short supply chain point and take a photo of what you would buy or what you bought. It is the first time I am visiting this short supply chain point.	Short supply chain points, such as farmers markets and farm shops, make local and healthier food more accessible.	Strongly disagree	Strongly agree	/
Short supply chain week	Week 4	Open question	Why did you buy this product / would you want to buy this?		/	/	/
Short supply chain week	Week 4	Slider	In my neighbourhood, there should be more short supply chain points.		Strongly disagree	Strongly agree	/
Short supply chain week	Week 4	Slider	I know where to find the short supply chain points in my neighbourhood. Tip: check the food map of your neighbourhood!		Strongly disagree	Strongly agree	/
Advertising	Week 5	Photo	Take a photo of a food or drink advert that appeals to you. This can be in public space, online, or inside a food outlet. How healthy do you think the food in this advert is?	Advertising can influence what and how we eat. Which food advertising catches your eye, and why?	Very unhealthy	Very healthy	/
Advertising	Week 5	Open question	Describe why this advert appeals to you.		/	/	/
Advertising	Week 5	Slider	There is a lot of advertising for unhealthy food in my neighbourhood.		Strongly disagree	Strongly agree	/
Food offer in the neighbourhood	Week 6	Slider	Give your opinion on the food offer in your area. In my neighbourhood, the offer of vegetables and fruit is large enough.	The available food in your neighbourhood can influence your eating habits. Do you have easy access to vegetables and fruit?	Strongly disagree	Strongly agree	/
Food offer in the neighbourhood	Week 6	Slider	In my neighbourhood, I can find everything I need to cook (ingredients, dietary preferences, etc.).		Strongly disagree	Strongly agree	/
Food offer in the neighbourhood	Week 6	Slider	In my neighbourhood, there should be more social food provisions.		Strongly disagree	Strongly agree	/
Food offer in the neighbourhood	Week 6	Slider	In my neighbourhood, there should be fewer fast-food restaurants.		Strongly disagree	Strongly agree	/
The ideal food environment	Week 7	Multiple choice	What does your ideal food environment look like? Which factors influence your choice when you buy food?	What do you find important when buying food and meals? Which factors influence your choices? Which changes do you think are needed?	/	/	Taste, Freshness, Nutritional value (for example: the amount of sugar/salt/vitamins), Environmental impact (for example: the carbon footprint), Minimally processed products (for example: nuts, pulses, fresh vegetables and fruit, rice, ...), My ethical and moral beliefs (for example: religion, animal welfare, or fair pay for producers), Price, Convenience (easy to obtain, use, and prepare), Access…
The ideal food environment	Week 7	Smiley	How satisfied are you with your food environment?		/	/	/
The ideal food environment	Week 7	Open-ended question	What does your ideal food environment look like?		/	/	/
Actions for the food environment	Week 8	Open question	Think along about concrete local and regional actions to improve the food environment! Do you have an idea for an action on healthy, environmentally responsible food in your neighbourhood or region?	Which actions do you find important and which initiatives could help you to eat more healthily?	/	/	/
Actions for the food environment	Week 8	Multiple choice	Which initiatives would make it easier for you to eat more healthily?		/	/	(More) local farmers markets or short supply chain points, (More) community gardens or self-harvest initiatives, (Larger) offer of fresh healthy food products in (super)markets and shops, More attractive presentation of healthy food, Deals and promotions for healthy food, Advertising ban for unhealthy food, Sales ban on unhealthy food at the checkout, Make healthy food cheaper, Make unhealthy foo…

## Sheet: daily questions
Daily Questions
Week	Day	Question
Week 1	Day 1	Where are you encouraged to choose healthy food?
Week 1	Day 2	Where do you think enough attention is paid to environmentally friendly food?
Week 1	Day 3	Where do you not go because they offer no or too few healthy food options?
Week 1	Day 4	Where is the supermarket or social grocery store you visit most often?
Week 1	Day 5	Where do you eat out most often?
Week 1	Day 6	Where are children and young people
Week 1	Day 7	Where do you most often order take-away (to have it delivered to your home)?
Week 2	Day 1	Where do you sometimes buy an unhealthy snack or drink after exercising or being active?
Week 2	Day 2	Where do you go when you suddenly feel hungry?
Week 2	Day 3	Where do you always have a good feeling when buying or eating food?
Week 2	Day 4	Where do you most often buy vegetables and fruit?
Week 2	Day 5	What type of food outlet would you like to see more of in your area?
Week 2	Day 6	Where do you not go because they offer no or too few environmentally friendly food options?
Week 2	Day 7	Where do they serve delicious plant-based meals?
Week 3	Day 1	Which food outlet do you most often visit on foot or by bike?
Week 3	Day 2	Where do you prefer to eat out?
Week 3	Day 3	Where is the food offer best suited to your eating habits?
Week 3	Day 4	Where do you usually do your small, daily grocery shopping because it is on your route to home, work, or school?
Week 3	Day 5	Where do you find the best promotions for healthy food products?
Week 3	Day 6	Where do you most often buy sugary drinks (for example, soft drinks or fruit juice)?
Week 3	Day 7	Where are you aware of the origin and production method of the food on offer?
Week 4	Day 1	Where is action taken against food waste?
Week 4	Day 2	Where do you often buy ready-made or convenience meals?
Week 4	Day 3	Where do you find the largest selection of fresh vegetables and fruit?
Week 4	Day 4	Where do you expect environmentally friendly food options, but find few?
Week 4	Day 5	Where is healthy food presented most attractively?
Week 4	Day 6	Where do you sometimes take part in an action or initiative against food waste, such as Too Good To Go?
Week 4	Day 7	Where are vegetables and fruit affordable?
Week 5	Day 1	Where do you most often pick up take-away yourself?
Week 5	Day 2	Where do you most often have social contact with other citizens when visiting this food outlet?
Week 5	Day 3	Where can affordable healthy meals be found?
Week 5	Day 4	Where does shopping feel most pleasant to you?
Week 5	Day 5	Where do you usually buy a take-away or ready-made meal because it is on your route to home, work, or school?
Week 5	Day 6	Where do you think the range of healthy food is affordable?
Week 5	Day 7	Around which food outlet do you notice a lot of advertising for unhealthy food?
Week 6	Day 1	Where do you see the most advertising for unhealthy food or drinks?
Week 6	Day 2	Which food outlet would you like to be more accessible (closer to home, better transport)?
Week 6	Day 3	Where has the range of food recently become healthier?
Week 6	Day 4	Where is it tempting to choose something unhealthy?
Week 6	Day 5	Where do you eat out when you have something to celebrate?
Week 6	Day 6	What type of food outlet do you not like to have nearby?
Week 6	Day 7	Where is there an extensive range of plant-based food or dishes?
Week 7	Day 1	Where do you often buy snacks?
Week 7	Day 2	Where do you most often do your large weekly grocery shopping?
Week 7	Day 3	Which food Which food outlet, in your view, strongly influences the food choices of children and young people?
Week 7	Day 4	Where do you often go but would like to go less often?
Week 7	Day 5	Where do you buy a snack (to eat or drink) when you are on the go (to and from home, work, or school)?
Week 7	Day 6	Where do you often go for lunch during school or work?
Week 7	Day 7	Where would you like to see more healthy food options?
Week 8	Day 1	Where do you prefer to buy local food products?
Week 8	Day 2	Where is the supermarket or social grocery store you prefer to go to?
Week 8	Day 3	Where do you often make impulse purchases (purchases you had not planned in advance)?
Week 8	Day 4	Where do you expect healthy food options but find few?
Week 8	Day 5	Around which food outlet do you notice a lot of advertising for alcohol?
Week 8	Day 6	Where do you find the best selection of vegetables and fruit in your area?
Week 8	Day 7	Which school makes efforts to ensure that the offer and the school meals are healthy?

## Sheet: profile questions
Profile Questions
Question	Answer type	Answers	Why we ask this
What is your year of birth?	Numeric	What is your age?	By sharing your age you help us understand how these experiences and influences differ between age groups.
What is your gender identity?	Multiple choice	Woman, Man, Other, Prefer not to say	By sharing your gender identity you help us understand how these experiences and influences differ between gender groups.
What is your postcode?	Numeric	Enter your postcode	By sharing your postcode and neighbourhood you help us understand how these experiences and influences differ within and between neighbourhoods in Flanders.
What is the highest degree or diploma you have obtained?	Multiple choice	No diploma, Primary education, Secondary education, Post-secondary non-tertiary education, Higher or university education	By sharing your education level you help us understand how these experiences and influences differ between groups with different levels of education.
Which situation applies to you?	Multiple choice	I have paid work, I am temporarily not working, I am a student, I am looking for work, I do unpaid work, I am retired	By sharing your employment situation you help us understand how these experiences and influences differ between groups with different work situations.
Which description best fits your living situation?	Multiple choice	I live alone, I live in a cohousing arrangement, I live with a partner, I live with a partner and children, I live with children, I live with my parent(s)	By sharing your living situation you help us understand how these experiences and influences differ between groups with different housing situations.
How easy or difficult is it for you to make ends meet with your monthly income?	Multiple choice	Very difficult, Difficult, Neither difficult nor easy, Easy, Very easy	How easily you make ends meet each month can have an impact on that.
Which description best applies to you?	Multiple choice	I am vegetarian, I am vegan, I am pescatarian, I am flexitarian, I am omnivorous, I do not eat certain things for religious reasons, I do not eat certain things for medical reasons	By sharing your eating pattern you help us understand how these experiences and influences differ between groups with different diets.

## Sheet: evaluate locations
Evaluate Food Outlets
Some questions were adapted for different types of food venues
Type of input	Title of the question	Why we ask this	Scale label 1	Scale label 2	Options
Slider	How healthy do you think the full range of food is?	We want to know how healthy you find the full range of food in this food outlet.	Very unhealthy	Very healthy	/
Slider	The prices in this food outlet encourages ...	Prices influence what people buy. We want to understand whether they encourage healthy or unhealthy choices.	Unhealthy choices	Healthy choices	/
Slider	The deals and promotions in this food outlet encourages ...	Deals and promotions can influence what people buy. We want to understand whether these encourage healthy or unhealthy choices.	Unhealthy choices	Healthy choices	/
Slider	The layout of this food outlet encourages ...	The layout of a food outlet can influence what people buy. We want to understand whether the layout encourages healthy or unhealthy choices.	Unhealthy choices	Healthy choices
Smiley	I am satisfied with the quality (nutritional value) of the food on offer in this food outlet.	Food quality is important for health. We want to know how you experience the quality of the offer.	/	/	/
Smiley	The food products in this food outlet match my needs and preferences.	An offer that matches your needs makes healthy eating easier. We want to know whether that is the case here.	/	/	/
Smiley	I am satisfied with the variety of food products in this food outlet.	A varied offer helps people to eat healthily. We want to know how well that works here.	/	/	/
Slider	I know what I can cook with the food products I can buy in this food outlet.	Knowing how to prepare something makes healthy food more accessible. We want to know whether you receive information about this here.	Strongly disagree	Strongly agree	/
Smiley	I am satisfied with the information I receive about the food products I buy in this food outlet.	Good information supports informed food choices. We want to know whether you receive enough information about products.	/	/	/
Smiley	I am satisfied with the price of fresh vegetables and fruit in this food outlet.	Healthy food should be affordable. We want to know whether you experience fresh vegetables and fruit here as affordable.	/	/	/
Multiple choice	Which factors matter to you when buying or eating food in this food outlet?	What determines your choice to eat or buy here? We want insight into what matters to you.	/	/	Accessibility, Ease of use (easy to consume), Price, Layout and atmosphere, Nutritional value (e.g. amount of sugar, protein, vitamins), Environmental impact (e.g. carbon footprint), Organic options, Convenience (the food outlet is on my way), Friendliness of staff / people active there, Promotions, Taste, Opening hours, Price-quality ratio, Ethical and moral beliefs (e.g. religion, animal welfar…
Single choice	How do you usually travel to this food outlet?	By sharing your travel preference, you help us better understand the accessibility of different food outlets.			On foot, By bike, By scooter, By bus, tram or metro, By car, I have my shopping delivered to my home
